# Supplementary material for: Expanding the Repertoire of Spongian-16-One Derivatives in Australian Nudibranchs of the Genus Goniobranchus and Evaluation of Their Anatomical Distribution
Source: Mar Drugs. 2021 Nov 29;19(12):680. doi: 10.3390/md19120680 (PMC8706817; doi:10.3390/md19120680)
Supplement: Supplementary file 1 [file marinedrugs-19-00680-s001.zip]

Archive with 1 entries (1 files):
- marinedrugs-1455637-supplementary.pdf
